# Supplementary material for: A deletion in the RD105 region confers resistance to multiple drugs in Mycobacterium tuberculosis
Source: BMC Biol. 2019 Jan 25;17:7. doi: 10.1186/s12915-019-0628-6 (PMC6347829; doi:10.1186/s12915-019-0628-6)
Supplement: Supplementary file 3 — Table S2. The region and mutations of drug-resistant gene. (XLS 32 kb) [file 12915_2019_628_MOESM3_ESM.xls]

## Sheet: Sheet1
Drugs	Genes	Amino acid change	Codon change	Nucleotide change	accession numbers	sequences
SM	rpsl	K43R	AAG/AGG		CP005082.1	caagggtcgtcgggacaagatcagtaaggtcaagaccgcggctctgaagggcagcccgcagcgtcgtggtgtatgcacccgcgtgtacaccaccactccgaggaagccgaactcggcgcttcggaaggttgcccgcgtgaagttgacgagtcaggtcgaggtcacggcgtacattcccggcgagggccacaacctgca ggagcactcgatggtgctggtgcgcggcggccgggtgaaggacctgcctggtgtgcgctacaagatcatccgcggttcgctggatacgcagggtgtcaaga
		K88R	AAG/AGG		HQ286636.1	caagggtcgtcgggacaagatcagtaaggtcaagaccgcggctctgaagggcagcccgcagcgtcgtggtgtatgcacccgcgtgtacaccaccactccgaagaagccgaactcggcgcttcggaaggttgcccgcgtgaagttgacgagtcaggtcgaggtcacggcgtacattcccggcgagggccacaacctgcaggagcactcgatggtgctggtgcgcggcggccgggtgagggacctgcctggtgtgcgctacaagatcatccgcggttcgctggatacgcagggtgtcaaga
	rrs1			A514C	NC_018078.1	gacgaaggtccgggttctctcggattgacggtaggtggagaagaagcaccggccaactacgtgccagcagccgcggtaatacgtagggtgcgagcgtt
INH	katG	S315T	AGC/ACC		KF704033.1	agatgggcttgggctggaagagctcgtatggcaccggaaccggtaaggacgcgatcaccaccggcatcgaggtcgtatggacgaacaccccgacgaaatgggacaacagtttcctcgagatcctgtacggcta
		S315N	AGC/AAC		KF704018.1	agatgggcttgggctggaagagctcgtatggcaccggaaccggtaaggacgcgatcaccaacggcatcgaggtcgtatggacgaacaccccgacgaaatgggacaacagtttcctcgagatcctgtacggcta
		S315T	AGC/ACA		EU884639.1	agatgggcttgggctggaagagctcgtatggcaccggaaccggtaaggacgcgatcaccacaggcatcgaggtcgtatggacgaacaccccgacgaaatgggacaacagtttcctcgagatcctgtacggcta
	inhA	I21V	ATC/GTC		CP003248.2	tggacggcaaacggattctggttagcggaatcatcaccgactcgtcgatcgcgtttcacatcgcacgggtagcccaggagcagggcgcccagctggtgctcaccgggttcgaccggctgcggctgattcagcgcatcaccgaccggctgccggcaaaggccccgctgctcgaactcgacgtgcaaaacgaggagcacctggccagcttggccggccgggtgaccgaggcgatcggggcgggcaacaagctcgacggggtggtgcattcgattgggttcatgccgcagaccgggatgggcatcaacccgttcttcgacgcgccctacgcggatgtgtccaagggcatccacatctcggcgtattcgt
		I21T	ATC/ACC		CP003248.2	tggacggcaaacggattctggttagcggaatcatcaccgactcgtcgatcgcgtttcacatcgcacgggtagcccaggagcagggcgcccagctggtgctcaccgggttcgaccggctgcggctgattcagcgcatcaccgaccggctgccggcaaaggccccgctgctcgaactcgacgtgcaaaacgaggagcacctggccagcttggccggccgggtgaccgaggcgatcggggcgggcaacaagctcgacggggtggtgcattcgattgggttcatgccgcagaccgggatgggcatcaacccgttcttcgacgcgccctacgcggatgtgtccaagggcatccacatctcggcgtattcgt
				C→T at position −15	AL123456.3	cctcgctgcccagaaagggatccgtcatggtcgaagtgtgctgagtcacaccgacaaacgtcacgagcgtaaccccagtgcgaaagttcccgccggaaatcgcagccacgttacgctcgtggacataccgatttcggcccggccgcggcgagacgataggttgtcggggtgactgccacagccactgaaggggccaaacccccattcgtatcccgttcagtcctggttaccggaggaaaccgggggat
				G→T at position −17	AL123456.3	cctcgctgcccagaaagggatccgtcatggtcgaagtgtgctgagtcacaccgacaaacgtcacgagcgtaaccccagtgcgaaagttcccgccggaaatcgcagccacgttacgctcgtggacataccgatttcggcccggccgcggcgagacgataggttgtcggggtgactgccacagccactgaaggggccaaacccccattcgtatcccgttcagtcctggttaccggaggaaaccgggggat
RIF	rpoB	L511P	CTG/CCG		JQ414016.1	gtccgggagcggatgaccacccaggacgtggaggcgatcacaccgcagacgttgatcaacatccggccggtggtcgccgcgatcaaggagttcttcggcaccagccagccgagccaattcatggaccagaacaacccgctgtcggggttgacccacaagcgccgactgtcggcgctggggcccggcggtctgtcacgtgagc
		D516G	GAC/GGC		JQ414014.1	gtccgggagcggatgaccacccaggacgtggaggcgatcacaccgcagacgttgatcaacatccggccggtggtcgccgcgatcaaggagttcttcggcaccagccagctgagccaattcatgggccagaacaacccgctgtcggggttgacccacaagcgccgactgtcggcgctggggcccggcggtctgtcacgtgagc
		D516V	GAC/GTC		JX303309.1	gtccgggagcggatgaccacccaggacgtggaggcgatcacaccgcagacgttgatcaacatccggccggtggtcgccgcgatcaaggagttcttcggcaccagccagctgagccaattcatggtccagaacaacccgctgtcggggttgacccacaagcgccgactgtcggcgctggggcccggcggtctgtcacgtgagc
		D516Y	GAC/TAC		KF771050.1	gtccgggagcggatgaccacccaggacgtggaggcgatcacaccgcagacgttgatcaacatccggccggtggtcgccgcgatcaaggagttcttcggcaccagccagctgagccaattcatgtaccagaacaacccgctgtcggggttgacccacaagcgccgactgtcggcgctggggcccggcggtctgtcacgtgagc
		H526N	CAC/AAC		JQ414012.1	gtccgggagcggatgaccacccaggacgtggaggcgatcacaccgcagacgttgatcaacatccggccggtggtcgccgcgatcaaggagttcttcggcaccagccagctgagccaattcatggaccagaacaacccgctgtcggggttgaccaacaagcgccgactgtcggcgctggggcccggcggtctgtcacgtgagc
		H526R	CAC/CGC		CP002882.1	gtccgggagcggatgaccacccaggacgtggaggcgatcacaccgcagacgttgatcaacatccggccggtggtcgccgcgatcaaggagttcttcggcaccagccagctgagccaattcatggaccagaacaacccgctgtcggggttgacccgcaagcgccgactgtcggcgctggggcccggcggtctgtcacgtgagc
		H526D	CAC/GAC		KF771053.1	gtccgggagcggatgaccacccaggacgtggaggcgatcacaccgcagacgttgatcaacatccggccggtggtcgccgcgatcaaggagttcttcggcaccagccagctgagccaattcatggaccagaacaacccgctgtcggggttgaccgacaagcgccgactgtcggcgctggggcccggcggtctgtcacgtgagc
		H526Y	CAC/TAC		KF771062.1	gtccgggagcggatgaccacccaggacgtggaggcgatcacaccgcagacgttgatcaacatccggccggtggtcgccgcgatcaaggagttcttcggcaccagccagctgagccaattcatggaccagaacaacccgctgtcggggttgacctacaagcgccgactgtcggcgctggggcccggcggtctgtcacgtgagc
		H526C	CAC/TGC		KF771057.1	gtccgggagcggatgaccacccaggacgtggaggcgatcacaccgcagacgttgatcaacatccggccggtggtcgccgcgatcaaggagttcttcggcaccagccagctgagccaattcatggaccagaacaacccgctgtcggggttgacctgcaagcgccgactgtcggcgctggggcccggcggtctgtcacgtgagc
		S531W	TCG/TGG		AY308015.1	gtccgggagcggatgaccacccaggacgtggaggcgatcacaccgcagacgttgatcaacatccggccggtggtcgccgcgatcaaggagttcttcggcaccagccagctgagccaattcatggaccagaacaacccgctgtcggggttgacccacaagcgccgactgtgggcgctggggcccggcggtctgtcacgtgagc
		S531L	TCG/TTG		CP002885.1	gtccgggagcggatgaccacccaggacgtggaggcgatcacaccgcagacgttgatcaacatccggccggtggtcgccgcgatcaaggagttcttcggcaccagccagctgagccaattcatggaccagaacaacccgctgtcggggttgacccacaagcgccgactgttggcgctggggcccggcggtctgtcacgtgagc
		L533P	CTG/CCG		KC849258.1	gtccgggagcggatgaccacccaggacgtggaggcgatcacaccgcagacgttgatcaacatccggccggtggtcgccgcgatcaaggagttcttcggcaccagccagctgagccaattcatggaccagaacaacccgctgtcggggttgacccacaagcgccgactgtcggcgccggggcccggcggtctgtcacgtgagc
		D516V+S531L	GAC/GTC+TCG/TTG		JX303309.1	gtccgggagcggatgaccacccaggacgtggaggcgatcacaccgcagacgttgatcaacatccggccggtggtcgccgcgatcaaggagttcttcggcaccagccagctgagccaattcatggtccagaacaacccgctgtcggggttgacccacaagcgccgactgtcggcgctggggcccggcggtctgtcacgtgagc
EMB	embB	M306I	ATG/ATA		KF694753.1	acgacggctacatcctgggcatagcccgagtcgccgaccacgccggctacatgtccaactatttccgctggttcggcagcccggaggatcccttcggctggtattacaac
		M306I	ATG/ATC		CP005082.1	acgacggctacatcctgggcatcgcccgagtcgccgaccacgccggctacatgtccaactatttccgctggttcggcagcccggaggatcccttcggctggtattacaac
		M306V	ATG/GTG		CP002883.1	acgacggctacatcctgggcgtggcccgagtcgccgaccacgccggctacatgtccaactatttccgctggttcggcagcccggaggatcccttcggctggtattacaac
OFL	gyrA	G88A	GGC/GCC		KF760482.1	ttcgattccggcttccgcccggaccgcagccacgccaagtcggcccggtcggttgccgagaccatgggcaactaccacccgcacgccgacgcgtcgatctacgacagcctggtgcgcatggcccagccctggtcgctgcgctacccgctggtggacggcca
		G88C	GGC/TGC		JX257045.1	ttcgattccggcttccgcccggaccgcagccacgccaagtcggcccggtcggttgccgagaccatgggcaactaccacccgcactgcgacgcgtcgatctacgacagcctggtgcgcatggcccagccctggtcgctgcgctacccgctggtggacggcca
		A90V	GCG/GTG		KF866291.1	ttcgattccggcttccgcccggaccgcagccacgccaagtcggcccggtcggttgccgagaccatgggcaactaccacccgcacggcgacgtgtcgatctacgacagcctggtgcgcatggcccagccctggtcgctgcgctacccgctggtggacggcca
		S91P	TCG/CCG		KF866277.1	ttcgattccggcttccgcccggaccgcagccacgccaagtcggcccggtcggttgccgagaccatgggcaactaccacccgcacggcgacgcgccgatctacgacagcctggtgcgcatggcccagccctggtcgctgcgctacccgctggtggacggcca
		D94N	GAC/AAC		JQ699112.1	ttcgattccggcttccgcccggaccgcagccacgccaagtcggcccggtcggttgccgagaccatgggcaactaccacccgcacggcgacgcgtcgatctacaacagcctggtgcgcatggcccagccctggtcgctgcgctacccgctggtggacggcca
		D94H	GAC/CAC		KF866268.1	ttcgattccggcttccgcccggaccgcagccacgccaagtcggcccggtcggttgccgagaccatgggcaactaccacccgcacggcgacgcgtcgatctaccacagcctggtgcgcatggcccagccctggtcgctgcgctacccgctggtggacggcca
		D94A	GAC/GCC		FR734171.1	ttcgattccggcttccgcccggaccgcagccacgccaagtcggcccggtcggttgccgagaccatgggcaactaccacccgcacggcgacgcgtcgatctacgccagcctggtgcgcatggcccagccctggtcgctgcgctacccgctggtggacggcca
		D94G	GAC/GGC		JQ699119.1	ttcgattccggcttccgcccggaccgcagccacgccaagtcggcccggtcggttgccgagaccatgggcaactaccacccgcacggcgacgcgtcgatctacggcagcctggtgcgcatggcccagccctggtcgctgcgctacccgctggtggacggcca
		D94Y	GAC/TAC		CP002882.1	ttcgattccggcttccgcccggaccgcagccacgccaagtcggcccggtcggttgccgagaccatgggcaactaccacccgcacggcgacgcgtcgatctactacagcctggtgcgcatggcccagccctggtcgctgcgctacccgctggtggacggcca
		A90V+D94N	GCG/GTG+GAC/AAC		KF826728.1	ttcgattccggcttccgcccggaccgcagccacgccaagtcggcccggtcggttgccgagaccatgggcaactaccacccgcacggcgacgtgtcgatctacaacagcctggtgcgcatggcccagccctggtcgctgcgctacccgctggt ggacggcca
		A90V+D94G	GCG/GTG+GAC/GGC		KF760509.1	ttcgattccggcttccgcccggaccgcagccacgccaagtcggcccggtcggttgccgagaccatgggcaactaccacccgcacggcgacgtgtcgatctacggcagcctggtgcgcatggcccagccctggtcgctgcgctacccgctggt ggacggcca
AMK	rrs2			A1401G	NC_018078.1	tccttaaaagccggtctcagttcggatcggggtctgcaactcgaccccgtgaagtcggagtcgctagtaatcgcagatcagcaacgctgcggtgaatacgttcccgggccttgtacacaccgcccgtcgcgtcatgaaagtcggtaacacccgaagccagtggcctaaccctcgggagggagctgtcgaaggtggg atcggcgatt gggacgaagt cgtaacaaggtagccgtacc gga
