# Supplementary material for: A deletion in the RD105 region confers resistance to multiple drugs in Mycobacterium tuberculosis
Source: BMC Biol. 2019 Jan 25;17:7. doi: 10.1186/s12915-019-0628-6 (PMC6347829; doi:10.1186/s12915-019-0628-6)
Supplement: Supplementary file 4 — Table S5. The raw values for Fig. 3b. (XLS 25 kb) [file 12915_2019_628_MOESM4_ESM.xls]

## Sheet: Sheet1
First
	PBS	PGN	PGN+Rv0074	PGN+Rv0071/74
0h	0.041	0.242	0.246	0.234
1h	0.041	0.225	0.219	0.181
2h	0.04	0.221	0.193	0.149
3h	0.043	0.229	0.163	0.14
4h	0.045	0.215	0.158	0.134
5h	0.044	0.218	0.153	0.131
6h	0.041	0.226	0.148	0.116
Second
	PBS	PGN	PGN+Rv0074	PGN+Rv0071/74
0h	0.039	0.23	0.227	0.218
1h	0.04	0.202	0.203	0.162
2h	0.037	0.199	0.175	0.133
3h	0.039	0.207	0.157	0.125
4h	0.037	0.203	0.147	0.113
5h	0.04	0.216	0.141	0.114
6h	0.041	0.211	0.128	0.113
Third
	PBS	PGN	PGN+Rv0074	PGN+Rv0071/74
0h	0.04	0.241	0.237	0.223
1h	0.039	0.244	0.204	0.172
2h	0.042	0.215	0.179	0.141
3h	0.041	0.223	0.165	0.13
4h	0.043	0.211	0.153	0.117
5h	0.042	0.216	0.149	0.117
6h	0.039	0.223	0.135	0.115
